# Supplementary material for: Study on Sensing Mechanism of Volatile Organic Compounds Using Pt-Loaded ZnO Nanocrystals
Source: Sensors (Basel). 2022 Aug 20;22(16):6277. doi: 10.3390/s22166277 (PMC9415036; doi:10.3390/s22166277)
Supplement: Supplementary file 1 [file sensors-22-06277-s001.zip]

Archive with 1 entries (1 files):
- sensors-1773486-supplementary.pdf
